# Supplementary material for: Excessive Use of WeChat at Work Promotes Creativity: The Role of Knowledge Sharing, Psychological Strain
Source: Front Psychol. 2021 Mar 18;12:571338. doi: 10.3389/fpsyg.2021.571338 (PMC8012808; doi:10.3389/fpsyg.2021.571338)
Supplement: Supplementary file 2 [file Table_1.XLSX]

## Sheet: Questionnaire results
Q1	Q2	Q3	Q4	Q5	Q6	Q7	Q8	Q9	Q10	Q11	Q12	Q13	Q14	Q15	Q16	Q17	Q18	Q19	Q20	Q21	Q22	Q23
3	2	3	3	3	3	3	2	3	4	2	3	3	3	3	3	3	3	2	2	2	3	2
2	1	4	4	1	1	2	2	4	5	5	4	5	5	4	4	3	3	2	4	3	4	4
2	4	2	5	1	2	4	2	3	4	4	2	3	4	2	4	2	3	2	4	3	4	3
4	2	3	2	2	2	2	2	2	3	2	3	4	2	3	4	4	4	1	3	3	3	5
4	4	2	4	3	4	2	3	4	4	4	4	4	4	4	3	4	4	2	4	3	3	3
4	4	3	2	2	1	3	2	3	4	4	4	3	4	3	3	4	4	2	3	3	4	2
3	2	2	2	3	2	2	1	2	4	4	3	4	3	2	3	3	2	2	5	3	2	8
4	3	4	4	2	2	1	2	4	4	4	4	4	5	4	4	4	4	2	4	3	4	1
5	1	5	1	2	1	1	2	5	5	5	5	5	4	5	5	4	4	2	4	3	4	3
4	5	3	4	4	3	5	1	4	5	4	4	4	4	4	5	4	4	2	4	3	3	7
2	2	2	1	5	4	5	5	3	4	4	4	4	4	3	4	4	3	2	2	3	1	2
4	4	3	4	4	4	3	5	4	4	3	3	4	4	4	3	4	3	2	3	2	3	4
3	3	2	2	2	3	1	2	4	4	4	4	5	4	4	3	4	3	2	5	2	4	4
5	3	2	3	2	2	3	2	4	4	4	4	4	4	4	4	5	4	2	3	3	4	8
4	2	4	4	4	4	4	4	4	4	5	5	4	4	4	4	4	5	1	3	2	4	1
3	3	3	3	3	4	4	4	3	4	2	3	3	2	4	3	4	3	2	4	3	4	3
4	4	5	4	2	1	2	1	5	5	5	4	5	5	5	4	4	4	2	4	3	5	3
5	4	5	4	3	2	2	2	4	5	5	4	4	4	4	4	5	4	2	3	4	3	5
4	5	4	5	3	2	2	3	4	4	4	4	4	4	4	3	4	3	1	5	2	4	3
4	4	3	4	2	2	3	2	4	4	4	5	4	4	5	5	5	5	1	4	3	4	3
5	4	5	5	5	3	1	2	3	4	4	4	4	4	4	4	4	4	2	3	3	3	1
4	4	4	4	4	2	3	3	4	4	4	4	4	3	3	5	4	4	2	4	3	3	1
5	4	5	5	2	3	4	3	4	5	5	4	5	5	5	3	3	4	1	3	1	4	3
3	2	3	4	4	2	4	3	3	4	4	3	3	4	4	4	3	3	2	4	3	3	8
1	2	2	4	4	2	2	4	4	4	2	4	4	4	4	4	2	3	2	4	3	4	3
5	4	4	3	2	2	3	2	4	4	5	4	4	4	4	3	2	2	2	2	3	3	3
5	4	5	5	2	2	2	1	4	4	4	4	4	5	4	4	5	4	1	5	1	5	3
5	5	5	3	4	2	2	2	4	5	4	4	5	4	4	3	3	3	2	4	3	3	7
4	3	2	3	3	2	3	3	4	5	5	4	4	4	4	4	4	3	2	4	4	4	8
3	2	4	2	3	3	5	4	4	4	5	3	4	4	3	2	3	3	2	4	3	3	4
2	2	1	1	2	1	2	1	4	4	5	4	4	5	4	2	3	3	1	4	3	5	3
5	3	4	3	2	2	3	2	2	3	3	4	2	4	3	4	2	3	2	5	3	2	7
2	2	2	1	2	2	1	2	4	4	4	4	4	4	4	4	4	3	2	4	3	3	6
5	5	5	5	1	2	1	2	5	5	5	4	5	5	4	5	4	5	2	3	3	4	5
4	2	3	2	2	4	3	2	4	4	4	4	4	4	4	4	4	2	2	4	3	5	4
5	1	3	4	2	1	2	2	4	5	5	4	4	4	5	2	2	1	2	4	3	5	4
3	2	2	2	2	2	2	2	4	3	2	3	3	4	4	5	4	4	1	3	3	3	3
4	4	2	2	4	2	2	2	2	3	3	2	2	3	3	2	3	3	2	4	3	4	1
5	4	5	4	2	2	1	2	4	5	5	4	4	5	4	4	5	4	1	5	3	5	4
4	4	4	2	2	2	2	2	4	4	4	4	4	4	4	4	4	4	2	4	3	5	3
3	2	3	2	2	2	2	2	4	4	4	4	4	4	4	4	4	4	1	3	2	3	4
3	2	2	2	2	3	3	3	3	4	4	4	4	4	4	2	2	3	2	5	1	5	8
4	3	4	4	3	3	3	3	4	4	4	4	4	4	4	3	3	3	2	3	4	4	3
2	1	3	2	1	1	2	1	4	5	5	5	5	5	5	4	5	5	1	3	4	3	5
4	4	3	4	2	2	1	2	4	5	5	4	4	4	4	4	4	5	2	4	2	4	3
3	3	3	3	4	4	4	4	3	3	3	4	3	4	4	3	4	4	1	4	3	2	8
2	2	4	1	2	1	2	3	4	4	5	4	4	4	5	5	4	4	1	4	4	3	4
4	4	5	5	3	1	2	2	4	5	4	4	5	4	5	4	4	3	2	4	2	2	4
2	4	1	2	3	4	3	4	4	4	4	5	5	4	5	4	3	4	1	3	3	4	3
2	2	2	2	3	3	4	2	4	4	4	4	4	4	3	3	2	2	1	5	2	5	3
3	3	2	4	4	3	2	2	4	4	4	4	4	4	4	5	4	4	1	5	3	5	5
4	3	4	4	4	4	4	2	4	4	4	4	4	4	4	4	4	4	1	4	3	5	4
4	2	3	4	4	4	5	4	4	4	4	4	4	4	4	4	4	4	1	3	3	4	3
4	2	4	4	2	2	2	2	5	4	5	4	4	4	5	4	4	4	1	5	3	5	7
4	2	2	4	5	3	2	4	4	5	4	5	4	4	4	3	4	4	1	2	3	2	2
4	4	4	3	3	4	4	4	4	4	4	4	4	4	4	4	4	4	2	4	4	4	5
4	5	4	4	3	2	2	2	4	5	5	5	4	4	4	4	4	4	1	4	3	3	6
3	4	5	5	3	2	3	2	3	4	4	5	5	4	3	5	3	4	1	2	3	2	1
2	1	1	1	2	1	2	1	4	4	5	4	4	5	4	2	3	2	1	4	3	5	5
5	4	5	4	3	3	4	2	4	4	5	5	5	4	4	4	4	5	2	3	3	3	3
3	4	3	4	3	4	3	4	4	3	4	4	4	5	5	4	3	3	1	4	3	5	3
2	4	2	2	4	4	5	5	4	4	4	4	4	3	3	5	4	3	1	4	3	2	4
4	2	4	4	4	3	2	3	4	4	4	4	4	5	4	5	4	4	1	3	4	3	1
4	4	4	2	2	2	2	2	4	5	4	4	5	4	4	4	4	4	2	5	2	3	3
2	4	3	2	2	2	2	2	4	4	5	4	4	4	5	4	4	4	1	3	3	3	3
2	2	2	1	4	2	4	2	4	5	5	4	4	4	3	4	4	4	1	3	3	2	1
4	3	4	4	2	2	2	2	4	4	4	4	4	4	4	4	4	4	1	5	3	5	7
4	2	4	4	2	2	1	2	4	4	4	4	5	4	4	4	4	4	1	4	3	5	3
2	4	2	2	2	2	2	3	3	4	3	4	4	4	2	4	3	3	1	3	3	5	8
2	3	2	3	2	4	4	4	2	3	3	4	4	4	4	3	3	3	1	3	3	4	2
4	4	4	4	3	2	3	2	4	5	4	4	4	4	4	5	4	4	1	5	4	4	1
4	5	5	5	2	2	2	2	4	4	5	4	4	5	4	4	5	4	1	4	3	4	3
5	5	4	4	3	3	2	2	4	4	3	3	3	4	4	4	4	3	1	5	4	5	3
3	2	2	3	4	4	5	4	4	4	4	5	4	4	4	4	5	3	1	5	3	5	4
4	4	4	5	3	3	3	2	4	4	4	4	4	4	4	4	4	4	1	5	1	5	4
4	4	5	4	2	1	2	1	4	4	5	4	4	4	5	2	1	2	2	4	3	4	5
5	5	3	2	4	3	2	3	2	4	2	3	4	2	1	2	2	3	2	4	2	4	3
4	5	4	5	4	2	3	2	4	4	4	5	4	4	5	4	5	4	2	4	3	4	3
2	1	2	2	4	3	4	3	4	3	3	3	3	3	3	3	4	3	1	3	3	4	1
4	1	2	3	2	3	2	2	4	4	4	3	4	4	3	4	4	3	1	2	2	2	1
4	3	3	2	3	2	2	2	4	4	4	4	4	4	4	4	4	3	1	3	4	2	4
5	2	4	4	1	1	2	1	3	1	3	2	1	3	4	4	4	5	1	5	3	5	3
4	2	2	4	2	2	1	1	4	5	4	4	4	5	4	4	4	4	1	4	3	5	3
2	1	1	3	4	4	3	3	4	3	3	4	4	4	4	5	4	4	1	3	3	3	3
3	3	4	5	5	3	1	4	5	5	5	5	5	5	5	4	5	4	1	4	3	4	1
2	2	3	1	3	4	4	3	4	5	5	4	4	4	4	4	4	3	2	4	3	4	2
4	4	4	4	2	2	2	2	4	5	4	4	4	4	4	4	4	4	2	5	2	5	1
1	1	1	1	4	4	5	5	4	4	4	4	4	4	4	4	3	3	1	4	4	4	5
5	4	4	4	4	3	4	4	4	4	4	4	4	4	4	4	4	5	2	5	3	5	5
2	1	2	4	4	3	2	3	4	4	4	3	4	4	5	5	3	3	2	2	3	1	2
4	3	3	5	2	3	2	3	3	5	4	3	4	4	4	4	3	3	2	2	3	2	5
3	2	2	2	2	3	2	4	4	4	4	4	4	4	4	4	4	4	2	3	4	1	7
4	3	4	5	1	2	2	2	4	5	4	4	4	4	5	4	5	4	2	2	3	2	8
4	4	5	5	2	2	2	1	4	4	4	4	4	4	4	5	4	4	1	4	3	5	3
2	2	1	3	4	5	3	4	3	4	4	3	4	3	3	1	2	2	2	4	3	5	4
4	4	4	4	4	4	4	4	4	4	4	4	4	4	4	4	4	3	1	5	3	4	3
2	2	3	2	3	3	4	3	4	3	4	5	4	4	3	5	4	5	2	4	3	5	1
5	3	4	4	3	2	2	2	3	2	2	2	2	2	2	4	3	3	2	3	3	3	3
4	5	4	4	2	2	1	2	4	4	4	4	4	4	5	5	4	4	2	4	3	4	3
4	3	3	2	2	2	2	2	4	4	4	4	4	4	3	4	4	4	2	4	1	5	4
5	2	3	4	3	3	4	3	4	5	4	4	4	4	3	4	5	4	2	4	3	5	1
4	5	4	4	3	4	5	2	4	3	2	2	3	4	2	2	4	3	1	4	3	4	6
4	4	3	5	3	3	2	2	4	4	5	4	5	5	4	4	4	5	2	4	3	5	7
3	4	5	5	3	2	4	3	5	4	4	5	4	4	5	4	5	4	2	4	3	4	1
4	4	4	4	3	4	3	4	4	4	4	4	3	4	3	5	4	4	2	3	3	2	3
3	4	3	1	3	2	2	2	4	5	4	4	5	5	4	2	2	3	2	3	3	3	8
3	2	2	4	4	2	4	2	4	4	4	3	4	3	3	4	3	2	1	3	3	3	8
2	1	2	1	1	1	1	1	3	2	3	3	5	2	1	4	5	5	1	5	4	5	8
4	4	3	2	2	4	5	5	4	3	4	4	3	2	3	4	5	3	2	4	4	3	3
4	4	2	4	2	2	2	2	5	4	4	4	4	4	4	4	4	4	2	4	3	5	3
5	5	4	4	4	3	5	4	4	4	4	4	4	4	4	4	3	5	2	4	3	5	8
4	3	4	2	2	1	2	2	4	5	5	4	4	5	4	5	4	4	1	3	4	3	1
5	4	3	2	2	3	2	2	4	3	4	4	4	4	4	4	4	4	2	2	3	2	3
5	2	4	5	2	2	2	2	4	4	4	4	4	4	4	4	5	3	2	3	3	4	7
5	3	2	2	3	3	4	1	5	5	5	4	3	4	4	1	3	3	2	3	3	5	3
4	2	4	3	1	1	2	2	5	5	5	5	5	4	4	5	4	4	2	4	3	3	5
4	3	4	2	2	2	1	2	4	4	4	4	4	4	4	4	4	4	2	4	3	4	3
5	3	3	3	4	4	4	4	3	3	4	3	3	3	2	2	4	3	2	3	2	2	4
3	2	1	1	2	2	1	2	4	4	5	5	4	4	5	4	5	3	2	3	3	2	7
3	4	3	3	2	2	3	3	4	4	4	4	4	4	4	4	4	4	2	4	3	5	5
5	4	3	4	2	2	3	2	4	5	4	4	4	4	4	4	4	4	2	4	3	3	7
2	4	4	3	2	2	2	2	4	4	4	4	4	4	4	4	3	3	1	3	3	3	3
2	2	1	2	2	3	3	1	4	3	4	3	4	4	4	5	4	3	2	3	3	2	1
3	2	3	2	5	5	2	3	4	4	4	4	5	5	4	5	4	3	2	2	3	2	3
4	4	3	4	2	2	1	2	4	4	4	3	4	4	4	2	2	2	2	3	3	3	5
2	4	2	2	4	4	4	4	3	3	4	2	4	3	4	3	3	4	2	2	3	1	1
4	4	3	2	4	4	4	4	2	4	4	3	3	4	3	4	3	3	2	4	3	5	5
2	5	2	3	3	2	2	2	4	5	4	3	4	4	4	4	2	2	2	3	3	3	1
4	3	2	4	3	2	3	3	3	4	4	4	4	4	4	3	3	3	2	5	3	4	4
2	2	2	3	2	1	2	2	4	5	4	4	4	4	4	4	4	4	1	5	3	5	8
4	4	3	4	2	2	4	2	4	4	5	4	4	4	3	4	4	3	2	3	3	2	1
5	2	4	4	4	4	4	4	4	4	4	3	3	4	4	4	4	4	2	2	3	2	6
5	5	5	5	2	2	2	1	5	5	5	5	5	5	5	3	2	2	2	5	3	5	3
4	3	4	4	3	3	4	4	4	4	4	4	4	4	4	4	4	4	2	4	3	3	7
1	2	1	1	2	1	2	1	4	4	5	4	4	4	5	3	2	3	1	4	3	5	1
2	3	2	2	4	4	4	4	3	3	3	3	3	3	3	3	3	3	2	2	3	1	5
3	4	3	4	2	2	1	2	4	4	5	4	5	4	4	3	4	5	2	4	3	5	3
2	1	1	1	2	1	2	3	4	4	5	5	4	4	4	4	5	4	2	3	2	3	8
3	4	2	2	2	2	3	2	4	5	4	4	4	4	5	2	4	4	2	3	3	3	8
4	2	3	4	4	2	4	4	3	4	3	3	3	3	3	4	4	4	2	5	4	4	5
4	4	4	5	2	2	2	2	4	5	5	4	4	5	4	4	4	4	1	4	4	5	1
4	4	4	5	2	2	2	2	4	5	4	4	4	4	4	4	5	4	1	4	3	4	3
3	2	4	3	3	3	4	3	4	4	4	4	4	4	4	4	4	3	1	5	3	5	3
5	4	4	5	3	2	3	2	4	4	4	4	4	4	4	4	4	4	1	5	2	5	4
2	3	2	3	3	3	3	3	4	4	4	5	5	4	4	4	4	4	1	5	4	5	2
5	4	3	3	3	2	3	4	4	4	4	4	4	3	3	5	4	3	1	4	3	2	8
1	1	1	4	2	2	1	1	3	4	4	4	4	4	3	4	3	2	1	3	2	5	3
3	2	1	3	2	2	1	2	4	4	5	4	5	5	4	4	5	4	1	5	3	5	3
1	4	3	1	3	2	2	2	4	4	4	5	4	4	4	4	4	4	1	3	3	3	3
2	4	4	4	2	1	1	1	4	4	4	5	4	5	5	5	4	5	1	3	3	3	4
3	1	2	2	1	2	4	3	3	5	4	4	5	5	4	2	3	3	1	3	3	2	2
2	1	2	2	4	4	5	4	4	5	5	4	5	5	4	5	4	4	1	4	3	5	1
3	4	2	4	2	4	1	2	4	5	4	4	4	4	2	4	5	5	1	4	3	5	2
5	2	3	4	1	2	1	1	4	4	5	4	3	5	4	5	4	4	1	3	3	2	4
5	4	4	5	2	2	2	2	4	5	4	4	4	4	4	4	4	4	1	3	3	4	3
4	3	3	4	3	3	4	2	3	3	2	2	2	2	2	3	3	3	1	5	3	5	4
2	2	1	3	3	2	2	1	4	5	4	5	5	4	3	4	5	3	1	5	3	5	4
2	2	2	2	2	1	2	1	4	5	4	4	5	4	4	4	4	4	1	3	3	2	3
4	3	3	2	3	4	4	4	4	4	4	4	4	4	4	5	4	4	1	5	3	5	3
5	5	5	5	2	3	2	1	2	4	2	2	4	5	5	4	4	5	1	3	3	3	6
4	3	2	1	2	1	3	2	4	4	4	4	4	4	3	4	5	4	1	5	3	5	8
1	2	1	4	2	2	2	2	2	3	2	1	1	2	3	1	2	3	1	2	2	2	6
3	3	2	2	2	1	2	3	4	5	4	5	4	4	5	4	5	4	1	4	3	4	4
2	2	1	2	2	3	4	3	5	5	5	4	4	4	4	4	4	3	1	4	3	4	4
5	5	5	4	4	4	4	4	4	4	4	4	4	4	5	5	5	4	1	5	4	2	4
3	4	3	4	2	3	4	3	2	2	1	2	2	3	2	4	3	4	1	3	3	4	3
5	5	5	4	2	2	2	2	4	4	4	5	4	4	4	4	4	4	2	4	3	4	3
1	1	1	1	5	3	5	4	2	3	3	1	1	2	1	4	5	5	1	4	3	5	8
4	4	4	4	3	3	2	2	4	3	4	4	4	4	4	4	4	4	2	3	3	3	1
5	4	4	5	3	3	4	2	4	4	4	5	3	4	4	4	5	4	2	3	3	4	3
2	2	2	4	2	1	1	1	4	5	4	4	5	4	5	4	4	5	1	3	3	4	1
4	4	4	5	3	2	2	2	4	4	4	4	4	4	4	4	4	4	1	4	2	5	3
5	4	4	2	2	2	1	2	3	4	4	3	2	4	2	4	3	2	1	3	3	4	3
5	4	4	5	2	2	3	3	3	3	3	2	2	3	3	4	3	3	1	5	3	5	7
1	1	2	2	2	1	1	1	3	4	5	4	4	4	4	5	3	3	1	4	3	3	8
4	4	4	5	2	2	1	2	4	5	4	4	4	5	4	4	4	5	2	3	2	4	3
5	4	4	5	2	1	2	2	4	4	4	5	4	4	4	4	5	4	2	4	3	4	1
1	2	1	1	4	4	4	4	4	4	4	4	4	4	4	4	4	4	2	3	3	2	1
4	4	3	3	3	3	3	3	3	3	3	3	3	4	4	4	4	3	2	2	2	3	6
2	1	2	2	2	1	3	2	4	4	5	4	4	5	4	4	5	3	2	4	3	4	1
4	3	4	4	2	2	2	2	4	4	4	4	4	4	5	4	4	5	2	3	3	2	2
2	5	2	2	1	4	5	4	4	4	4	3	3	4	3	5	5	4	2	4	3	3	1
3	2	4	3	2	2	1	1	4	5	4	1	4	4	2	3	4	4	1	3	4	3	8
3	4	4	3	3	2	2	3	3	3	4	4	4	4	4	5	5	4	1	5	2	5	8
5	5	5	5	4	4	5	4	4	4	5	5	4	4	4	4	5	5	2	4	3	5	3
3	4	3	4	4	3	1	2	2	2	3	1	2	4	2	2	3	1	2	3	4	1	5
4	4	3	3	2	3	2	3	4	5	4	4	5	4	3	5	4	3	1	3	4	2	4
4	2	3	2	2	2	1	1	4	4	5	4	4	4	4	4	4	4	2	4	3	5	5
2	2	2	2	4	2	5	5	2	3	3	2	2	2	3	4	4	4	2	2	3	1	8
2	2	1	2	2	2	1	1	4	4	4	5	4	5	4	4	4	4	2	4	3	3	8
2	5	4	5	2	2	1	1	4	4	5	5	5	5	2	3	4	5	2	3	3	4	7
4	2	3	4	4	4	4	4	2	4	4	4	4	4	4	4	4	4	2	2	3	2	8
5	5	4	4	2	2	2	1	5	3	4	4	3	4	4	4	4	4	2	3	3	3	4
3	2	2	2	2	2	2	2	4	4	4	4	4	4	3	2	2	3	2	5	2	4	4
5	3	3	2	4	4	4	4	3	4	4	4	2	4	5	4	3	4	1	3	3	2	3
4	5	4	4	2	1	1	2	4	5	4	5	4	4	5	4	5	4	2	2	3	2	4
4	4	3	2	2	4	3	4	2	4	4	3	2	2	3	2	2	1	2	2	3	1	4
4	2	2	3	3	4	4	4	4	4	4	4	4	4	4	5	4	3	2	4	3	4	3
4	4	4	4	2	2	2	1	4	4	5	4	5	4	4	5	4	5	2	4	3	4	2
4	3	4	4	3	4	2	2	4	4	4	3	3	4	3	4	2	3	1	4	3	5	5
3	2	3	5	3	2	4	2	4	4	4	4	5	5	4	4	4	5	2	3	3	4	6
4	3	4	5	5	2	2	2	4	4	4	4	4	4	3	4	4	5	2	4	3	3	3
4	5	4	4	4	4	4	4	3	3	3	3	3	4	3	4	4	4	2	4	3	3	3
2	2	3	2	2	2	2	2	4	5	4	4	3	4	4	3	4	4	2	2	3	2	3
2	2	3	2	1	2	3	2	4	4	4	5	4	4	4	4	4	3	1	4	2	5	3
4	4	4	4	2	1	1	1	5	4	5	4	4	4	4	4	5	4	1	5	2	5	2
2	4	4	3	2	1	2	2	5	5	5	5	5	4	5	4	5	4	2	4	1	5	4
4	2	2	4	3	3	2	2	4	5	3	4	4	3	3	4	4	3	2	5	2	5	2
4	2	4	2	2	1	2	2	4	5	5	4	5	5	4	4	5	4	2	3	3	4	5
3	3	2	3	3	2	2	2	4	5	4	4	5	4	4	4	4	4	2	4	3	5	1
5	4	4	2	2	3	4	3	4	4	5	4	5	5	4	4	4	4	2	2	2	2	3
4	2	4	4	2	2	2	2	4	4	5	4	4	4	4	4	4	2	1	3	3	4	3
3	5	1	3	2	3	4	1	2	3	2	4	3	4	2	4	2	3	2	3	3	3	8
2	1	2	1	1	2	3	2	3	4	4	4	4	4	4	4	4	4	1	5	3	5	6
5	2	3	4	3	2	3	3	4	5	5	5	5	4	4	5	2	4	2	3	3	3	3
3	3	4	4	3	3	5	3	2	3	5	4	2	2	4	5	4	3	2	3	3	3	3
3	3	4	4	3	2	1	2	4	4	4	4	4	4	4	4	4	4	1	3	2	5	4
2	1	3	2	3	2	1	2	4	4	5	4	4	5	4	4	5	4	2	2	3	3	5
4	4	3	3	4	4	4	4	4	5	4	4	4	4	5	5	4	4	1	5	3	5	1
3	5	3	1	5	4	5	3	5	3	3	4	4	5	3	5	3	4	1	3	3	3	8
4	4	4	2	3	4	4	3	4	4	4	4	4	4	4	3	2	2	2	5	3	1	6
2	4	2	1	2	2	1	2	4	4	4	5	4	3	4	2	3	2	2	4	3	5	4
4	4	4	5	2	1	2	2	4	4	4	4	4	5	4	4	4	5	2	4	3	4	5
2	2	1	1	2	3	2	2	4	4	4	4	5	4	5	4	5	4	1	4	3	4	1
3	4	4	3	2	2	2	2	4	5	4	3	4	4	4	2	4	4	2	2	3	2	2
5	4	5	5	2	2	3	2	4	4	4	4	4	4	4	4	4	4	2	2	3	2	7
4	3	4	4	3	1	2	1	4	4	5	4	5	4	5	4	5	4	1	4	3	5	3
3	3	3	3	3	3	3	3	3	3	3	3	3	3	3	3	3	3	1	5	2	4	7
4	5	4	1	2	1	2	2	3	4	4	2	4	4	2	5	4	3	2	2	3	2	3
3	3	2	3	2	2	2	2	4	4	4	4	4	4	5	4	3	3	2	3	3	3	4
4	4	5	4	2	2	1	2	4	4	5	4	4	4	4	5	4	5	2	5	3	5	3
2	2	2	1	4	4	3	4	4	4	4	4	4	4	5	4	4	5	1	4	3	4	3
4	5	4	4	2	2	2	2	4	4	4	4	4	5	5	4	4	5	2	4	3	4	7
4	1	3	2	3	4	4	3	4	5	4	5	4	4	4	5	5	4	2	4	3	5	3
3	2	1	2	2	3	4	2	4	5	5	4	4	4	5	3	4	3	2	5	3	4	7
3	2	3	2	2	2	3	2	4	4	4	4	4	4	4	4	5	4	2	4	2	4	1
3	2	1	2	5	4	5	5	4	4	4	4	4	4	4	3	3	3	2	5	3	2	7
2	2	2	2	4	2	2	3	4	4	4	4	4	4	4	4	4	3	1	3	3	4	3
2	2	2	1	4	4	3	3	2	4	4	3	3	3	3	4	4	4	1	2	3	3	3
4	2	2	2	3	2	2	3	4	4	4	4	4	4	4	3	2	3	2	3	3	3	1
3	2	4	3	2	1	1	2	4	5	4	5	5	4	4	5	5	4	2	3	3	3	5
3	4	4	4	2	1	2	1	4	5	5	5	5	5	5	5	5	4	2	4	3	5	3
5	4	4	5	3	3	3	3	4	4	4	4	4	4	4	3	3	3	2	4	3	5	1
3	3	2	2	2	2	3	2	3	3	4	4	3	4	3	3	3	3	2	4	3	5	3
4	3	2	3	2	2	3	3	4	4	4	4	5	4	3	4	4	3	1	2	3	2	4
2	1	4	1	4	4	5	4	4	5	5	4	4	5	4	5	4	4	1	4	3	4	3
4	5	3	2	2	2	4	2	4	4	5	3	4	4	4	4	4	3	1	4	3	4	3
3	3	3	3	2	3	3	3	3	3	4	4	4	4	4	3	3	3	1	3	1	2	3
3	4	4	4	3	4	4	3	2	3	3	4	3	4	3	3	3	4	1	5	4	4	1
4	3	4	4	1	2	2	1	4	4	4	5	5	4	4	5	4	4	2	4	3	4	3
4	4	4	2	2	2	2	2	4	4	4	4	4	4	4	4	4	4	1	5	2	5	4
3	2	2	2	3	3	3	2	4	4	4	4	4	4	4	4	4	3	1	5	3	5	8
4	3	4	4	3	2	2	2	3	3	3	2	2	3	3	4	3	3	2	3	3	3	1
4	3	2	2	3	2	1	2	4	4	5	5	4	4	4	4	3	4	2	2	3	2	2
4	4	4	5	2	1	1	1	2	4	4	4	4	4	4	4	4	3	2	5	3	5	4
1	2	1	1	4	3	3	2	4	5	4	4	5	4	4	2	3	2	2	4	3	2	2
4	4	5	4	2	2	2	2	4	4	4	4	4	4	4	4	4	4	2	3	3	2	4
4	3	4	4	4	3	4	4	4	4	4	4	4	4	4	4	4	4	1	4	3	4	4
4	2	2	2	2	2	2	2	4	4	4	4	4	4	4	4	4	4	1	4	3	4	3
4	5	3	4	3	2	2	1	4	4	4	4	5	4	3	3	2	2	2	4	3	4	4
5	3	4	4	2	1	2	2	4	4	4	5	3	4	4	4	4	4	2	3	1	2	3
4	5	4	2	4	4	5	4	4	5	4	4	5	5	4	4	5	4	2	5	3	5	4
2	4	2	2	4	4	2	2	2	3	2	2	4	4	3	4	3	3	1	3	3	3	4
4	4	4	4	2	1	1	1	4	4	4	4	4	4	4	4	5	4	1	4	3	4	7
5	4	3	2	4	2	2	4	3	3	4	2	3	4	3	4	4	4	2	3	3	4	3
4	2	3	2	3	2	2	2	4	4	4	4	4	4	3	5	4	4	1	5	3	5	3
4	4	4	4	2	1	2	1	4	5	4	5	5	5	4	5	4	5	1	4	4	4	2
3	2	2	2	1	2	1	2	3	5	3	2	5	3	4	2	2	3	2	5	3	3	8
3	4	3	2	3	3	4	3	4	4	4	4	4	4	4	3	3	3	1	5	2	5	6
2	2	2	2	2	2	2	2	2	4	2	2	4	2	2	2	2	2	2	5	2	5	3
2	3	2	2	2	2	2	2	4	4	4	5	5	4	5	5	4	5	2	3	3	1	2
4	4	3	4	2	2	4	2	4	4	5	4	5	4	4	4	4	5	1	4	3	2	4
5	4	3	3	2	3	2	2	4	4	5	4	3	4	4	4	4	5	1	5	3	4	3
4	4	4	5	3	2	1	2	4	5	4	5	4	4	4	5	4	3	2	5	3	4	7
3	1	1	3	5	4	5	3	4	5	5	3	4	4	3	4	3	3	2	2	3	1	2
5	5	5	5	4	4	4	4	4	4	4	4	4	4	4	4	4	4	2	3	3	3	2
5	5	5	5	5	3	3	3	5	4	4	5	4	5	5	4	5	5	1	4	3	5	1
5	4	4	4	2	2	1	2	5	5	5	5	5	5	5	5	5	4	1	4	3	4	1
4	2	2	2	5	4	2	4	4	5	4	4	5	4	4	4	4	4	1	4	3	5	1
3	3	3	2	2	2	2	5	3	4	4	4	3	4	4	3	3	3	2	4	2	2	3
5	2	2	2	3	3	3	3	4	5	4	4	4	4	4	3	3	3	2	5	2	5	7
4	3	3	4	3	2	2	3	4	4	4	4	4	4	4	3	3	3	2	4	3	3	4
4	4	5	5	2	2	1	2	5	5	4	5	5	4	5	5	4	4	2	3	4	4	3
4	4	4	4	2	2	2	2	4	4	4	4	4	4	4	4	4	4	1	2	3	2	7
3	3	2	2	1	2	2	2	4	4	4	3	3	3	3	2	2	3	2	4	3	4	3
4	4	4	5	3	2	2	1	4	4	4	5	4	5	5	4	4	3	1	5	3	5	3
5	5	2	4	2	2	2	2	5	5	5	3	5	4	4	2	2	2	2	5	3	5	5
5	4	3	2	2	2	1	1	4	4	5	4	5	4	4	4	5	4	1	4	3	2	1
4	4	5	4	5	3	2	2	4	5	4	4	5	4	4	4	4	4	1	3	3	3	3
5	5	5	5	1	1	1	1	4	4	5	4	4	4	4	4	4	4	2	3	3	3	8
4	5	5	4	2	2	1	2	4	4	4	5	5	4	4	5	5	4	2	2	3	2	2
4	4	4	4	4	3	4	4	4	4	4	4	4	4	4	4	3	2	1	4	3	3	2
4	3	4	4	2	1	2	1	4	5	5	5	5	5	5	4	4	4	1	5	3	5	3
4	5	4	3	5	1	4	1	4	4	4	3	5	4	4	4	4	4	1	3	3	3	4
2	2	2	1	3	2	2	4	4	4	5	4	4	4	5	5	3	3	1	3	3	2	7
4	3	3	3	2	2	2	2	4	4	4	4	4	4	4	4	4	4	2	2	2	2	4
2	1	2	1	4	5	4	5	2	1	2	1	3	1	1	1	1	2	2	4	4	4	5
4	5	5	3	3	3	2	1	4	5	4	3	3	4	3	4	4	4	2	3	3	3	5
4	3	3	4	4	2	4	3	4	4	4	4	4	4	4	3	3	3	1	3	3	2	6
4	2	2	4	2	2	1	1	4	4	4	4	4	4	4	4	4	4	1	4	3	4	3
5	4	4	3	4	3	4	5	4	4	4	5	4	4	4	4	4	4	2	3	3	3	8
3	2	2	2	2	3	2	2	4	4	4	5	4	4	4	4	4	4	2	4	3	4	1
4	3	4	4	3	2	2	2	4	4	4	4	3	4	4	4	4	4	2	3	3	3	1
2	2	2	4	2	2	2	2	4	4	4	4	4	4	4	2	2	2	1	4	3	3	5
4	3	4	5	3	2	2	2	4	4	4	3	4	4	4	4	4	4	2	3	3	3	3
4	4	4	5	1	1	4	2	4	5	4	4	4	5	4	5	4	3	1	4	2	5	3
2	4	4	2	2	5	3	4	4	4	4	5	4	4	5	3	4	3	2	2	3	2	4
4	5	4	4	4	4	3	4	5	5	4	4	4	4	4	4	4	4	2	4	3	3	7
5	3	4	4	2	3	2	2	4	5	4	4	5	4	3	4	4	4	1	5	3	3	6
3	3	3	2	3	3	4	3	2	3	4	2	2	3	3	3	2	2	2	2	3	2	3
4	3	2	5	1	1	1	1	3	4	2	2	2	1	2	4	4	4	2	3	2	3	1
4	4	4	4	5	2	4	4	3	4	3	3	2	3	3	3	3	3	1	2	3	2	3
5	5	4	2	5	2	2	2	4	4	4	4	4	4	4	4	4	4	2	4	3	3	5
3	3	3	2	2	2	2	2	4	3	4	4	3	4	4	5	4	4	1	4	3	4	2
4	4	4	4	3	3	3	3	3	3	3	3	3	4	4	3	3	3	2	3	3	5	5
4	3	3	3	3	3	2	2	4	3	4	4	3	4	3	3	3	3	2	3	3	3	1
1	4	2	2	3	1	3	2	4	4	4	3	3	5	4	3	4	3	1	2	2	2	4
2	4	1	1	3	4	3	3	1	2	2	2	1	2	3	1	4	2	2	4	3	2	8
2	3	4	3	3	2	3	2	4	3	4	3	3	4	3	4	4	3	2	3	2	3	3
4	5	4	4	4	5	5	4	4	1	4	5	2	5	4	5	4	5	1	4	3	5	5
4	3	4	4	4	2	4	2	2	2	2	3	2	2	3	4	4	4	1	3	3	3	2
5	4	4	2	4	4	4	4	2	2	2	1	2	2	2	5	4	4	1	3	3	4	1
4	4	4	4	4	3	4	3	3	2	4	3	3	3	3	3	3	3	1	4	3	5	3
3	3	5	4	3	4	3	4	4	3	5	5	3	4	4	3	3	3	1	3	4	3	4
2	4	2	2	2	2	2	2	4	3	3	3	2	2	3	3	3	3	1	5	1	5	3
2	2	2	1	2	2	3	2	2	2	2	2	2	2	2	3	2	3	2	4	3	2	6
4	4	4	4	4	4	4	5	4	3	4	4	3	4	3	4	5	4	2	3	3	2	8
4	4	3	3	4	3	2	3	3	3	4	3	3	3	3	3	3	3	2	2	3	1	2
2	3	2	2	3	3	4	3	4	3	4	3	3	4	4	3	4	4	1	3	4	4	4
4	3	4	2	2	3	1	5	4	4	5	4	4	5	4	5	4	4	1	3	4	4	3
4	4	4	2	3	3	4	4	4	3	4	4	2	2	3	4	2	4	2	3	3	4	2
4	3	3	4	2	3	3	3	2	2	2	1	2	1	2	3	3	3	1	5	3	4	3
4	3	4	2	4	2	3	2	3	2	3	3	4	4	2	3	2	4	1	4	3	5	2
4	5	4	5	2	4	5	4	4	3	3	4	2	5	5	3	3	5	1	4	3	4	3
4	3	4	5	4	4	5	4	2	2	3	1	2	2	1	2	1	2	1	4	3	4	3
2	3	2	2	3	4	4	3	3	2	3	4	4	4	2	2	4	2	1	5	3	5	3
4	3	4	4	2	3	3	3	4	4	3	4	3	4	4	4	5	4	2	5	3	5	6
4	3	2	2	4	4	4	5	3	2	5	2	3	2	1	4	5	5	2	3	3	3	2
5	4	4	5	4	3	4	5	2	2	2	2	2	3	4	4	5	3	2	3	3	4	5
2	5	4	4	2	4	5	4	2	2	2	2	1	2	2	2	2	1	1	4	3	4	3
2	2	2	2	2	1	2	2	3	4	4	4	4	3	4	5	4	4	2	4	3	4	3
4	2	2	4	3	2	2	3	2	2	3	2	2	2	3	2	3	2	1	4	4	3	1
4	3	4	4	4	3	3	4	4	3	5	4	3	4	5	4	5	4	2	5	3	5	3
2	5	3	4	2	1	2	1	3	4	4	3	2	2	4	5	4	3	2	5	3	2	3
3	2	2	2	4	5	4	3	4	4	4	4	4	4	4	5	5	5	1	2	3	1	8
5	3	4	4	4	4	5	4	3	3	4	4	3	3	4	4	4	5	1	3	3	3	1
4	4	3	5	3	4	3	4	4	2	3	4	2	3	4	4	3	4	2	3	3	3	2
4	4	4	3	3	3	4	4	4	3	4	4	2	4	4	4	4	4	1	3	2	3	6
4	5	4	4	3	3	4	4	4	2	4	3	2	5	4	3	4	3	1	4	3	3	7
4	4	5	4	4	2	2	2	4	5	5	4	4	5	4	4	4	5	2	5	3	5	3
5	5	4	4	2	2	3	2	4	4	3	2	2	4	2	4	4	4	2	4	3	3	8
4	2	3	3	3	4	3	2	2	2	3	4	3	4	3	4	4	3	2	2	3	2	1
5	4	4	5	3	2	4	3	4	4	4	4	2	4	4	3	4	3	2	4	3	4	1
4	2	4	4	3	2	5	2	4	4	5	2	2	4	5	3	4	4	1	3	3	3	3
2	3	3	4	2	2	1	2	4	4	4	3	2	3	3	5	4	4	1	5	3	5	3
2	2	2	2	3	2	4	3	4	5	4	4	4	3	3	4	4	3	1	2	3	1	1
4	4	4	4	2	2	2	2	4	2	4	4	4	4	4	4	4	4	1	5	3	5	3
4	5	4	2	3	2	3	2	3	2	5	5	3	4	3	4	3	5	1	2	3	2	3
5	2	4	4	4	5	4	4	5	5	5	5	5	5	5	4	3	3	2	5	4	1	3
4	3	3	4	3	3	2	2	4	2	2	3	4	4	5	4	3	4	1	5	3	5	3
5	4	3	3	4	4	4	5	4	4	4	4	2	4	4	4	4	3	1	3	3	2	6
5	4	2	5	5	5	4	5	4	4	4	4	5	4	2	5	5	3	2	3	4	2	5
1	3	4	3	4	5	4	4	4	4	5	4	5	4	3	4	5	4	1	4	3	5	3
3	4	4	3	2	2	2	2	4	4	4	4	2	4	4	4	4	4	2	3	3	3	4
